# Supplementary material for: Tetra­aqua­bis(5-hydroxy­nicotinato-κN)cadmium(II)
Source: Acta Crystallogr Sect E Struct Rep Online. 2008 Nov 8;64(Pt 12):m1517. doi: 10.1107/S1600536808035903 (PMC2960042; doi:10.1107/S1600536808035903)
Supplement: Supplementary file 2 [file e-64-m1517-Isup2.hkl]

# 
# h,k,l, Fc-squared, Fo-squared, sigma(Fo-squared) and status flag 
# 
data_I
_shelx_title ' A in P1                          P-1' 
_shelx_refln_list_code          4 
_shelx_F_calc_maximum      114.88 
_exptl_crystal_F_000       229.97 
_reflns_d_resolution_high  0.7702 
 
loop_ 
 _symmetry_equiv_pos_as_xyz 
 'x, y, z' 
 '-x, -y, -z' 
 
_cell_length_a     7.2190 
_cell_length_b     7.2510 
_cell_length_c     8.9260 
_cell_angle_alpha  70.377 
_cell_angle_beta   68.154 
_cell_angle_gamma  65.717 
 
_shelx_F_squared_multiplier     1.000 
 
loop_ 
 _refln_index_h 
 _refln_index_k 
 _refln_index_l 
 _refln_F_squared_calc 
 _refln_F_squared_meas 
 _refln_F_squared_sigma 
 _refln_observed_status 
   1   0   0     3336.55     3175.45    102.19 o 
   2   0   0      126.44      137.15      1.69 o 
   3   0   0      414.51      416.83      4.52 o 
   4   0   0     1743.12     1783.60     18.13 o 
   5   0   0      344.34      331.68      5.60 o 
   6   0   0       65.70       65.18      1.34 o 
   7   0   0       58.77       62.46      1.58 o 
   8   0   0      137.33      140.10      4.99 o 
  -7   1   0       63.22       63.16      1.49 o 
  -6   1   0      378.54      370.15      4.48 o 
  -5   1   0      190.45      191.50      3.20 o 
  -4   1   0      290.70      286.02      3.52 o 
  -3   1   0     1960.72     2080.88     20.26 o 
  -2   1   0     2100.15     2150.04     24.39 o 
  -1   1   0     3015.49     2858.37     29.27 o 
   0   1   0     1744.16     1647.63     25.79 o 
   1   1   0     2457.27     2241.17     26.74 o 
   2   1   0     1627.24     1670.01     16.14 o 
   3   1   0     1028.39      974.08      7.42 o 
   4   1   0     1697.89     1762.52     13.24 o 
   5   1   0      355.23      359.80      3.59 o 
   6   1   0        7.67        8.10      1.05 o 
   7   1   0      216.50      217.24      3.97 o 
   8   1   0      178.95      182.83      4.41 o 
  -7   2   0       70.18       65.87      2.06 o 
  -6   2   0       90.29       88.81      1.55 o 
  -5   2   0      251.46      258.68      3.42 o 
  -4   2   0      168.83      175.94      2.55 o 
  -3   2   0      659.30      656.40      6.90 o 
  -2   2   0     1553.13     1572.96     17.66 o 
  -1   2   0     1021.27      958.69      9.63 o 
   0   2   0     1882.43     2042.71     15.35 o 
   1   2   0     2633.52     2598.72     25.45 o 
   2   2   0     2298.90     2278.02     22.31 o 
   3   2   0     1968.92     2008.42     15.93 o 
   4   2   0      138.45      138.08      1.46 o 
   5   2   0      891.55      878.45      8.31 o 
   6   2   0     1067.08     1028.72     13.17 o 
   7   2   0      393.55      391.96      6.02 o 
   8   2   0       90.21       89.53      3.61 o 
  -6   3   0       32.99       32.10      2.43 o 
  -5   3   0      141.91      138.10      2.90 o 
  -4   3   0      140.61      134.97      2.65 o 
  -3   3   0       35.35       31.64      1.06 o 
  -2   3   0      380.99      367.81      4.54 o 
  -1   3   0      533.32      554.11      5.91 o 
   0   3   0     1395.63     1425.15     10.90 o 
   1   3   0      160.93      146.17      2.18 o 
   2   3   0      838.96      832.73      9.57 o 
   3   3   0     1236.98     1290.09     13.07 o 
   4   3   0      693.76      677.38      6.60 o 
   5   3   0     1188.26     1164.32     10.97 o 
   6   3   0     1207.39     1183.41     14.48 o 
   7   3   0      247.44      247.72      6.50 o 
   8   3   0      150.14      148.52      3.69 o 
  -6   4   0      114.17      119.27      3.76 o 
  -5   4   0       53.71       49.64      2.28 o 
  -4   4   0      134.45      123.00      3.45 o 
  -3   4   0      206.75      204.80      6.03 o 
  -2   4   0      186.85      186.61      3.99 o 
  -1   4   0      123.54      130.68      1.75 o 
   0   4   0      821.95      873.51      6.97 o 
   1   4   0      350.04      341.23      3.33 o 
   2   4   0     1775.56     1748.70     19.18 o 
   3   4   0      594.21      624.97      7.34 o 
   4   4   0      756.55      773.50      8.36 o 
   5   4   0      116.55      111.27      1.97 o 
   6   4   0      176.45      185.19      2.92 o 
   7   4   0      278.68      270.95      4.62 o 
   8   4   0      141.14      145.80      3.30 o 
  -5   5   0       67.62       68.87      2.83 o 
  -4   5   0       88.24       83.77      2.98 o 
  -3   5   0      195.60      199.64      4.71 o 
  -2   5   0      168.01      174.17      3.32 o 
  -1   5   0      165.45      165.81      3.06 o 
   0   5   0       94.43       90.56      1.61 o 
   1   5   0      813.58      813.55     10.21 o 
   2   5   0      257.08      254.43      3.84 o 
   3   5   0      138.31      140.80      2.20 o 
   4   5   0      197.65      214.09      3.10 o 
   5   5   0      173.56      168.74      2.63 o 
   6   5   0       98.87       99.32      2.01 o 
   7   5   0      123.64      128.13      2.85 o 
   8   5   0       39.39       38.60      1.64 o 
  -4   6   0       43.92       51.27      3.25 o 
  -3   6   0       43.61       45.69      1.76 o 
  -2   6   0      104.29      106.98      2.64 o 
  -1   6   0      271.49      269.40      4.55 o 
   0   6   0      222.56      226.71      3.18 o 
   1   6   0      125.84      118.46      2.38 o 
   2   6   0        2.18        3.67      0.57 o 
   3   6   0      200.53      197.03      3.86 o 
   4   6   0      256.82      246.19      4.61 o 
   5   6   0      329.66      331.57      5.12 o 
   6   6   0       40.71       38.89      1.21 o 
   7   6   0       38.41       45.83      1.62 o 
  -2   7   0       39.24       35.61      2.50 o 
  -1   7   0      121.06      119.51      4.88 o 
   0   7   0      253.39      255.53      4.30 o 
   1   7   0       91.05       97.34      3.80 o 
   2   7   0      179.71      179.10      3.83 o 
   3   7   0      141.41      136.49      3.84 o 
   4   7   0      132.65      129.08      3.19 o 
   5   7   0       62.04       61.00      2.14 o 
   6   7   0       68.27       67.58      1.81 o 
   7   7   0      118.50      123.07      3.38 o 
   1   8   0      104.74      107.68      3.05 o 
   2   8   0      165.87      153.95      3.76 o 
   3   8   0       70.89       73.00      2.46 o 
   4   8   0       52.31       55.24      2.14 o 
   5   8   0       43.62       44.72      2.35 o 
   6   8   0      126.93      135.14      6.37 o 
  -5  -8   1      153.34      165.00      7.35 o 
  -4  -8   1       59.58       67.58      4.38 o 
  -3  -8   1       70.54       72.35      3.32 o 
  -2  -8   1       79.69       82.98      5.39 o 
  -1  -8   1       73.79       75.43      4.44 o 
  -6  -7   1       80.27       85.14      2.31 o 
  -5  -7   1      121.86      121.81      2.23 o 
  -4  -7   1      225.25      224.77      4.72 o 
  -3  -7   1      279.61      283.27      5.44 o 
  -2  -7   1       53.42       54.13      1.98 o 
  -1  -7   1       83.03       80.53      3.25 o 
   0  -7   1       57.72       58.28      1.83 o 
   1  -7   1       17.39       19.45      1.24 o 
   2  -7   1       36.46       35.35      2.55 o 
  -7  -6   1       53.88       54.78      3.04 o 
  -6  -6   1      239.17      241.08      4.43 o 
  -5  -6   1       68.06       64.49      2.91 o 
  -4  -6   1      300.56      295.62      4.20 o 
  -3  -6   1      255.73      253.05      4.75 o 
  -2  -6   1      401.96      397.16      6.56 o 
  -1  -6   1      167.56      160.72      3.44 o 
   0  -6   1      231.33      230.00      3.27 o 
   1  -6   1      188.10      192.92      3.84 o 
   2  -6   1      119.77      119.57      3.09 o 
   3  -6   1       71.51       73.21      3.60 o 
   4  -6   1       93.38      100.17      4.65 o 
  -7  -5   1      136.84      142.68      3.39 o 
  -6  -5   1      140.83      135.67      2.50 o 
  -5  -5   1      358.90      360.94      4.70 o 
  -4  -5   1      209.54      209.41      2.98 o 
  -3  -5   1      123.81      122.23      2.09 o 
  -2  -5   1      687.02      661.29      9.54 o 
  -1  -5   1      518.63      527.67      6.45 o 
   0  -5   1      564.74      564.26      6.20 o 
   1  -5   1      414.44      407.60      5.21 o 
   2  -5   1      209.28      203.52      3.73 o 
   3  -5   1      140.85      133.85      3.54 o 
   4  -5   1       62.02       64.51      2.09 o 
   5  -5   1       52.51       53.57      3.33 o 
  -8  -4   1      228.67      228.58      5.34 o 
  -7  -4   1       71.16       72.23      2.11 o 
  -6  -4   1       25.03       27.96      2.00 o 
  -5  -4   1      915.00      896.90      9.87 o 
  -4  -4   1      451.94      453.65      6.50 o 
  -3  -4   1      327.44      309.33      4.65 o 
  -2  -4   1       22.32       31.54      0.68 o 
  -1  -4   1      845.12      842.95      8.11 o 
   0  -4   1      877.17      874.75      8.81 o 
   1  -4   1      462.63      452.35      5.43 o 
   2  -4   1      286.51      303.67      4.03 o 
   3  -4   1      394.57      385.30      7.18 o 
   4  -4   1      145.55      133.50      3.63 o 
   5  -4   1      104.60      101.11      3.30 o 
   6  -4   1        8.68       11.13      1.83 o 
  -8  -3   1       47.57       44.21      2.81 o 
  -7  -3   1      192.05      193.51      3.79 o 
  -6  -3   1      311.58      309.27      4.27 o 
  -5  -3   1       41.14       42.76      1.04 o 
  -4  -3   1      278.99      285.88      3.28 o 
  -3  -3   1      409.27      395.18      3.66 o 
  -2  -3   1      480.90      471.34      4.55 o 
  -1  -3   1     1307.41     1293.46     10.80 o 
   0  -3   1      538.45      524.34      5.41 o 
   1  -3   1      500.07      514.22      4.99 o 
   2  -3   1      438.68      453.30      6.66 o 
   3  -3   1      323.73      324.26      5.98 o 
   4  -3   1      516.30      498.57      8.71 o 
   5  -3   1      182.27      168.94      4.22 o 
   6  -3   1      154.77      151.73      4.22 o 
  -8  -2   1       67.02       65.94      2.53 o 
  -7  -2   1      347.99      346.38      5.62 o 
  -6  -2   1      458.92      460.57     15.57 o 
  -5  -2   1        0.83        1.07      0.32 o 
  -4  -2   1      319.13      332.28      2.98 o 
  -3  -2   1     1338.42     1378.20     11.30 o 
  -2  -2   1     8413.24     7416.49     83.72 o 
  -1  -2   1       95.49       92.39      0.95 o 
   0  -2   1      105.48       98.23      1.24 o 
   1  -2   1      967.33     1000.89      8.10 o 
   2  -2   1     1563.44     1526.32     11.37 o 
   3  -2   1      276.54      254.66      3.07 o 
   4  -2   1      189.41      183.03      2.51 o 
   5  -2   1      181.24      192.05      2.76 o 
   6  -2   1      448.23      440.68      5.38 o 
   7  -2   1       91.96       84.06      2.91 o 
  -8  -1   1      129.85      127.33      3.60 o 
  -7  -1   1      144.73      137.18      3.03 o 
  -6  -1   1      424.35      429.32      5.35 o 
  -5  -1   1     1679.20     1659.73     14.94 o 
  -4  -1   1     1044.27     1046.46      8.14 o 
  -3  -1   1     1786.33     1871.51     13.94 o 
  -2  -1   1      593.99      587.69      4.29 o 
  -1  -1   1      363.09      334.53      3.15 o 
   0  -1   1     1702.35     1732.03     15.38 o 
   1  -1   1     1787.83     1633.94     76.77 o 
   2  -1   1     1042.41     1072.59      9.57 o 
   3  -1   1      251.16      227.77      2.67 o 
   4  -1   1       11.72        6.70      0.43 o 
   5  -1   1      407.16      412.92      4.92 o 
   6  -1   1      122.72      121.53      2.15 o 
   7  -1   1      210.56      200.80      2.88 o 
  -7   0   1      178.25      182.71      3.58 o 
  -6   0   1      394.71      388.82      4.45 o 
  -5   0   1     1095.11     1103.02     10.32 o 
  -4   0   1      898.65      903.05      8.42 o 
  -3   0   1     1348.57     1369.58     12.14 o 
  -2   0   1        2.37        5.47      0.27 o 
  -1   0   1     4617.50     4378.32     57.55 o 
   0   0   1      333.62      343.95      8.93 o 
   1   0   1      294.79      286.88      4.21 o 
   2   0   1       48.13       47.43      0.95 o 
   3   0   1     1049.25     1069.51     10.65 o 
   4   0   1     1338.36     1334.83     12.16 o 
   5   0   1      611.96      605.77      6.68 o 
   6   0   1       41.41       44.19      1.18 o 
   7   0   1      166.54      173.92      2.57 o 
   8   0   1       73.59       77.64      2.58 o 
  -7   1   1      142.18      139.18      2.49 o 
  -6   1   1      104.79      100.78      1.91 o 
  -5   1   1       60.64       62.18      1.25 o 
  -4   1   1      749.98      733.48      7.03 o 
  -3   1   1      513.52      492.96      4.82 o 
  -2   1   1     2317.29     2363.87     22.78 o 
  -1   1   1     1540.25     1574.00     13.78 o 
   0   1   1     1648.00     1623.30     54.46 o 
   1   1   1     1756.86     1817.60     17.54 o 
   2   1   1     2501.79     2351.04     23.00 o 
   3   1   1     2344.83     2470.87     23.40 o 
   4   1   1     1669.17     1744.25     14.16 o 
   5   1   1      189.20      181.29      2.28 o 
   6   1   1      602.95      606.16      6.11 o 
   7   1   1       62.16       66.03      1.87 o 
   8   1   1       91.97       89.64      2.42 o 
  -7   2   1       26.79       26.75      2.18 o 
  -6   2   1       60.59       57.87      1.62 o 
  -5   2   1      189.04      185.25      2.41 o 
  -4   2   1      362.88      366.57      3.92 o 
  -3   2   1      123.98      122.88      2.25 o 
  -2   2   1     1057.67     1057.64     16.85 o 
  -1   2   1     2038.46     2053.90     20.11 o 
   0   2   1    13196.90    11371.13    345.86 o 
   1   2   1     2853.49     2951.34     25.56 o 
   2   2   1     2227.24     2214.02     21.66 o 
   3   2   1     1627.85     1636.24     20.60 o 
   4   2   1      653.14      685.52      5.41 o 
   5   2   1      296.53      303.12      2.77 o 
   6   2   1      301.52      301.36      4.02 o 
   7   2   1      138.80      139.72      2.92 o 
   8   2   1      142.15      143.24      3.17 o 
  -6   3   1       73.37       75.44      2.20 o 
  -5   3   1      154.62      156.64      2.80 o 
  -4   3   1      132.28      128.86      2.31 o 
  -3   3   1      752.76      767.70      9.61 o 
  -2   3   1      516.29      536.95      9.32 o 
  -1   3   1     1658.40     1673.78     16.63 o 
   0   3   1     1062.16     1123.25      9.40 o 
   1   3   1     1482.70     1466.21     11.16 o 
   2   3   1     1113.40     1190.79     10.59 o 
   3   3   1     1557.59     1552.17     15.52 o 
   4   3   1      890.74      893.30      8.39 o 
   5   3   1      480.54      485.04      5.03 o 
   6   3   1        1.18        1.77      0.37 o 
   7   3   1      372.57      360.05      4.83 o 
   8   3   1      161.92      174.51      3.83 o 
  -5   4   1       27.03       27.15      1.73 o 
  -4   4   1       93.50       87.97      2.84 o 
  -3   4   1      476.41      480.64     11.00 o 
  -2   4   1      494.94      500.49      6.60 o 
  -1   4   1       88.93       84.41      1.45 o 
   0   4   1       83.28       97.95      1.19 o 
   1   4   1     1719.43     1714.74     13.11 o 
   2   4   1     1285.56     1283.71     12.82 o 
   3   4   1      244.40      237.79      2.56 o 
   4   4   1      230.87      230.02      2.99 o 
   5   4   1      857.65      883.26      9.53 o 
   6   4   1     1020.95     1006.91     10.94 o 
   7   4   1      299.56      302.50      4.89 o 
   8   4   1      115.18      109.84      4.56 o 
  -5   5   1       30.80       29.47      1.95 o 
  -4   5   1       44.11       40.54      1.68 o 
  -3   5   1       10.94       13.37      1.24 o 
  -2   5   1      155.93      156.14      3.79 o 
  -1   5   1      121.65      120.68      2.12 o 
   0   5   1      397.06      405.90      3.67 o 
   1   5   1      221.84      225.07      2.25 o 
   2   5   1      406.88      395.00      4.86 o 
   3   5   1      193.32      199.51      3.18 o 
   4   5   1      404.35      414.86      4.83 o 
   5   5   1      962.09      956.93     10.29 o 
   6   5   1     1314.24     1332.33     14.13 o 
   7   5   1      124.33      126.24      2.73 o 
   8   5   1      128.45      127.91      8.51 o 
  -4   6   1       40.05       40.22      2.16 o 
  -3   6   1       15.93       18.28      1.28 o 
  -2   6   1       24.40       27.48      1.31 o 
  -1   6   1      181.26      177.95      3.90 o 
   0   6   1      346.26      349.18      4.30 o 
   1   6   1       26.68       27.18      1.02 o 
   2   6   1      228.21      222.21      4.07 o 
   3   6   1      729.34      747.16      8.73 o 
   4   6   1      561.66      562.44      7.60 o 
   5   6   1       69.71       66.43      1.37 o 
   6   6   1       19.10       18.88      0.86 o 
   7   6   1      249.50      242.86      4.21 o 
   8   6   1      170.75      181.76      4.34 o 
  -2   7   1       34.33       34.38      1.92 o 
  -1   7   1       44.00       45.39      1.69 o 
   0   7   1       40.50       46.78      1.55 o 
   1   7   1      158.43      160.02      3.04 o 
   2   7   1       74.17       69.06      2.11 o 
   3   7   1      145.69      149.78      4.09 o 
   4   7   1      144.77      136.56      3.54 o 
   5   7   1       32.86       31.28      2.67 o 
   6   7   1        3.33        3.41      0.48 o 
   7   7   1      138.43      142.10      6.73 o 
   0   8   1       31.60       34.68      2.04 o 
   1   8   1       67.64       65.06      2.24 o 
   2   8   1       25.78       28.03      1.48 o 
   3   8   1       10.17       11.00      1.05 o 
   4   8   1       44.81       46.02      2.48 o 
   5   8   1      134.56      131.69      6.79 o 
   6   8   1       81.18       77.09      4.64 o 
   2   9   1       58.47       59.73      4.11 o 
   3   9   1       44.38       40.62      3.37 o 
   4   9   1       21.45       22.77      2.88 o 
  -3  -8   2       33.40       30.04      3.32 o 
  -2  -8   2       37.52       39.40      3.33 o 
  -1  -8   2       33.35       34.33      3.36 o 
  -5  -7   2       29.90       31.72      1.94 o 
  -4  -7   2       87.85       86.18      2.72 o 
  -3  -7   2      193.23      192.84      5.75 o 
  -2  -7   2      219.93      219.42      4.67 o 
  -1  -7   2      104.04       99.80      2.86 o 
   0  -7   2       53.59       54.83      3.86 o 
   2  -7   2       36.76       40.88      2.81 o 
  -6  -6   2      146.99      156.09      5.30 o 
  -5  -6   2      270.12      270.76      4.88 o 
  -4  -6   2      154.76      155.47      2.79 o 
  -3  -6   2      316.83      309.86      4.28 o 
  -2  -6   2      273.31      266.45      6.38 o 
  -1  -6   2      157.02      157.40      4.53 o 
   0  -6   2       75.86       75.84      1.95 o 
   1  -6   2      162.25      168.88      2.99 o 
   2  -6   2       73.67       72.20      2.16 o 
   3  -6   2       10.69       13.10      1.78 o 
  -7  -5   2       36.20       35.91      1.84 o 
  -6  -5   2      144.03      142.05      6.38 o 
  -5  -5   2      380.99      359.61      5.78 o 
  -4  -5   2      515.49      518.13      6.73 o 
  -3  -5   2      450.40      452.90      5.87 o 
  -2  -5   2      251.14      241.05      3.43 o 
  -1  -5   2      348.11      336.87      4.56 o 
   0  -5   2      257.84      251.31      3.70 o 
   1  -5   2        7.66        9.70      1.97 o 
   2  -5   2      175.54      173.20      3.37 o 
   3  -5   2      196.79      195.30      3.84 o 
   4  -5   2       90.38       88.45      4.06 o 
   5  -5   2       16.70       17.10      2.10 o 
  -7  -4   2        9.13        7.92      1.06 o 
  -6  -4   2      293.63      302.40      5.23 o 
  -5  -4   2      271.70      284.13      3.99 o 
  -4  -4   2      888.41      900.02      9.83 o 
  -3  -4   2      242.62      245.65      3.02 o 
  -2  -4   2      421.64      431.11      4.67 o 
  -1  -4   2      856.87      842.83      8.34 o 
   0  -4   2     1153.50     1127.09     11.21 o 
   1  -4   2      335.30      326.33      4.24 o 
   2  -4   2      201.50      197.02      3.96 o 
   3  -4   2      281.96      287.45      4.71 o 
   4  -4   2      464.54      446.33      6.83 o 
   5  -4   2       54.10       50.06      2.30 o 
   6  -4   2       43.69       42.13      2.93 o 
  -7  -3   2      316.86      318.49      6.21 o 
  -6  -3   2      260.83      269.46      3.99 o 
  -5  -3   2      393.94      401.53      4.58 o 
  -4  -3   2      116.42      119.52      1.83 o 
  -3  -3   2      339.14      329.11      3.24 o 
  -2  -3   2     1649.84     1650.39     12.79 o 
  -1  -3   2     1335.59     1377.29     10.66 o 
   0  -3   2      946.88      982.42      9.17 o 
   1  -3   2     1937.43     2002.68     16.44 o 
   2  -3   2      334.74      340.03      4.26 o 
   3  -3   2      476.81      462.91      7.95 o 
   4  -3   2      226.78      220.56      4.77 o 
   5  -3   2      279.04      263.64      5.70 o 
   6  -3   2       45.01       48.21      2.25 o 
  -7  -2   2      179.97      189.59      3.83 o 
  -6  -2   2       81.66       82.38      2.17 o 
  -5  -2   2      616.84      608.73      7.08 o 
  -4  -2   2      152.72      154.58      1.90 o 
  -3  -2   2     1001.98      962.03      7.58 o 
  -2  -2   2      429.41      395.48      3.35 o 
  -1  -2   2      606.44      605.29      5.44 o 
   0  -2   2      267.70      254.51      2.81 o 
   1  -2   2     1299.76     1265.54     16.24 o 
   2  -2   2     2465.29     2502.88     20.13 o 
   3  -2   2     1091.35     1074.20      9.84 o 
   4  -2   2       96.96       99.90      1.67 o 
   5  -2   2      345.08      348.78      5.12 o 
   6  -2   2       97.49      102.73      2.23 o 
   7  -2   2       49.79       50.08      1.90 o 
  -7  -1   2       73.78       72.87      2.70 o 
  -6  -1   2      178.20      173.99      3.38 o 
  -5  -1   2       37.26       37.57      0.97 o 
  -4  -1   2      741.28      734.88      6.94 o 
  -3  -1   2      409.71      402.64      3.26 o 
  -2  -1   2      142.13      109.65      1.31 o 
  -1  -1   2     1031.14      989.15      7.72 o 
   0  -1   2     2100.36     2090.95     24.59 o 
   1  -1   2      456.95      447.90      5.62 o 
   2  -1   2     1917.43     1913.43     18.50 o 
   3  -1   2      405.56      424.42      4.64 o 
   4  -1   2     1224.13     1254.91     12.67 o 
   5  -1   2      250.76      247.86      3.30 o 
   6  -1   2      466.37      440.11      5.37 o 
   7  -1   2      187.35      177.26      2.92 o 
   8  -1   2       70.75       71.81      2.04 o 
  -7   0   2      219.80      223.75      4.85 o 
  -6   0   2      210.33      212.72      2.94 o 
  -5   0   2        0.68        1.25      0.35 o 
  -4   0   2      524.82      543.27      5.47 o 
  -3   0   2     1164.86     1209.48      8.70 o 
  -2   0   2     3114.49     3093.23     24.52 o 
  -1   0   2      240.22      253.61      2.84 o 
   0   0   2     2061.09     2020.52     26.18 o 
   1   0   2     3752.98     3706.00     31.70 o 
   2   0   2      127.34      119.31      1.55 o 
   3   0   2      197.89      202.64      2.20 o 
   4   0   2     1221.27     1201.86     10.85 o 
   5   0   2      522.61      500.23      5.66 o 
   6   0   2      523.24      501.73      5.89 o 
   7   0   2      200.00      193.09      3.04 o 
   8   0   2      153.44      158.09      3.35 o 
  -7   1   2       88.73       81.14      2.60 o 
  -6   1   2      238.13      223.27      4.45 o 
  -5   1   2     1007.91      999.85      9.61 o 
  -4   1   2      364.44      367.92      4.43 o 
  -3   1   2     1167.70     1160.99     10.54 o 
  -2   1   2      984.37     1047.14      9.41 o 
  -1   1   2      671.10      641.61      5.82 o 
   0   1   2      669.76      670.89      5.64 o 
   1   1   2     3311.04     3191.76     27.43 o 
   2   1   2      672.25      697.15      6.29 o 
   3   1   2      557.39      512.23      4.41 o 
   4   1   2        4.96       20.75      0.81 o 
   5   1   2     1009.16     1039.22      9.60 o 
   6   1   2      146.30      148.74      2.34 o 
   7   1   2      275.46      271.30      7.13 o 
   8   1   2      181.54      183.23      3.66 o 
  -6   2   2      209.66      197.13      3.79 o 
  -5   2   2      844.39      834.99      9.43 o 
  -4   2   2      433.97      431.79      4.53 o 
  -3   2   2      153.60      148.94      2.94 o 
  -2   2   2      210.69      219.72      2.84 o 
  -1   2   2     4533.09     4558.39     48.44 o 
   0   2   2      455.33      424.88      4.60 o 
   1   2   2     1022.82     1133.02      9.98 o 
   2   2   2      737.40      742.29      7.52 o 
   3   2   2     2479.32     2379.71     25.60 o 
   4   2   2     1143.73     1126.68     10.18 o 
   5   2   2      286.74      290.15      2.90 o 
   6   2   2      150.07      153.64      2.45 o 
   7   2   2      325.71      350.53      7.15 o 
   8   2   2      120.84      122.90      4.38 o 
   9   2   2       87.13       82.63      2.91 o 
  -6   3   2       42.76       41.50      3.42 o 
  -5   3   2        9.27       10.65      0.81 o 
  -4   3   2      363.19      360.71      4.76 o 
  -3   3   2      249.14      240.27      3.82 o 
  -2   3   2      693.28      654.12     10.68 o 
  -1   3   2      695.36      716.49      6.76 o 
   0   3   2      928.91      928.07      8.68 o 
   1   3   2      263.86      249.08      2.14 o 
   2   3   2     1564.46     1588.00     12.54 o 
   3   3   2     2312.59     2434.24     23.93 o 
   4   3   2     2216.61     2299.19     23.21 o 
   5   3   2       16.23       14.25      0.56 o 
   6   3   2      641.30      627.97      7.12 o 
   7   3   2      211.93      212.12      3.25 o 
   8   3   2      146.28      135.00      3.63 o 
   9   3   2       24.76       23.27      1.67 o 
  -5   4   2       11.13       12.83      1.21 o 
  -4   4   2       83.90       79.27      2.25 o 
  -3   4   2      312.68      302.36      4.16 o 
  -2   4   2      352.10      342.92      4.32 o 
  -1   4   2       82.47       90.14      1.41 o 
   0   4   2     2051.59     2145.99     16.30 o 
   1   4   2     4645.09     4847.62     35.94 o 
   2   4   2     1339.26     1367.25     10.96 o 
   3   4   2      297.94      289.47      3.32 o 
   4   4   2      165.62      176.22      2.39 o 
   5   4   2      769.86      773.96     11.96 o 
   6   4   2      391.49      407.38      5.04 o 
   7   4   2       99.40       95.91      2.72 o 
   8   4   2       87.85       89.43      2.85 o 
   9   4   2       46.77       46.78      3.90 o 
  -4   5   2       25.19       23.34      1.42 o 
  -3   5   2      158.72      158.12      3.34 o 
  -2   5   2      227.41      229.72      3.67 o 
  -1   5   2      455.34      457.98      5.39 o 
   0   5   2      360.56      370.59      3.22 o 
   1   5   2      816.89      835.36      6.34 o 
   2   5   2      593.47      608.30      5.50 o 
   3   5   2      364.76      350.93      4.89 o 
   4   5   2      283.26      287.71      3.49 o 
   5   5   2      787.92      781.23      8.52 o 
   6   5   2       18.96       18.21      1.09 o 
   7   5   2       92.62       92.38      2.64 o 
   8   5   2       81.49       81.50      2.68 o 
  -3   6   2       58.49       61.45      2.09 o 
  -2   6   2      118.14      122.07      2.87 o 
  -1   6   2      143.33      143.76      2.72 o 
   0   6   2       15.66       17.36      0.69 o 
   1   6   2       61.80       63.42      1.07 o 
   2   6   2      311.78      320.90      3.70 o 
   3   6   2      250.94      264.92      3.71 o 
   4   6   2      328.51      328.06      4.89 o 
   5   6   2      204.04      205.77      3.14 o 
   6   6   2      405.52      388.04      5.59 o 
   7   6   2      217.45      213.20      3.88 o 
   8   6   2      158.86      164.10      4.00 o 
  -2   7   2       18.25       20.77      1.58 o 
  -1   7   2       24.58       24.62      1.14 o 
   0   7   2      117.65      126.75      2.61 o 
   1   7   2       73.64       74.42      1.88 o 
   2   7   2       65.28       66.02      1.99 o 
   3   7   2      101.99      110.52      2.70 o 
   4   7   2      224.58      215.29      5.58 o 
   5   7   2      270.68      269.86      5.51 o 
   6   7   2      539.62      539.58     16.06 o 
   7   7   2      181.52      180.19      3.29 o 
   8   7   2      135.85      131.35      5.79 o 
   0   8   2       55.97       57.34      2.49 o 
   1   8   2       33.52       37.03      1.44 o 
   2   8   2       63.00       65.84      2.19 o 
   3   8   2      217.64      215.75      5.89 o 
   4   8   2      150.17      143.65      4.59 o 
   5   8   2       53.53       54.79      2.71 o 
   6   8   2       13.68       13.24      2.23 o 
   7   8   2      133.73      137.67      6.38 o 
   2   9   2       40.01       44.28      3.43 o 
   3   9   2       55.61       54.19      3.86 o 
   4   9   2       30.33       32.22      3.23 o 
   5   9   2        7.48        7.90      1.90 o 
  -4  -7   3      118.95      117.97      4.37 o 
  -3  -7   3       78.74       82.84      5.53 o 
  -2  -7   3        4.51        7.47      1.82 o 
  -1  -7   3        4.51        4.07      1.08 o 
   0  -7   3       79.84       87.57      4.76 o 
  -6  -6   3      123.90      129.88      3.88 o 
  -5  -6   3       28.14       30.85      1.93 o 
  -4  -6   3       33.68       36.11      1.29 o 
  -3  -6   3      158.92      160.36      2.84 o 
  -2  -6   3      153.55      150.68      5.96 o 
  -1  -6   3       40.58       41.34      1.70 o 
   0  -6   3       88.07       86.03      2.97 o 
   1  -6   3      110.77      109.37      2.91 o 
   2  -6   3      106.22      104.23      4.27 o 
   3  -6   3       40.69       35.60      2.56 o 
  -6  -5   3       86.61       81.80      3.95 o 
  -5  -5   3      145.37      148.91      2.94 o 
  -4  -5   3      218.27      220.81      3.66 o 
  -3  -5   3      292.59      291.80      4.31 o 
  -2  -5   3      315.63      306.12      4.35 o 
  -1  -5   3      588.26      580.72      6.21 o 
   0  -5   3       99.21       97.64      2.04 o 
   1  -5   3      271.06      265.36      3.93 o 
   2  -5   3      176.06      176.00      3.04 o 
   3  -5   3       77.75       80.29      2.26 o 
   4  -5   3       10.84       13.07      1.78 o 
  -7  -4   3      278.53      293.31      9.88 o 
  -6  -4   3      149.03      151.21      3.27 o 
  -5  -4   3      529.57      517.05      6.47 o 
  -4  -4   3      615.33      584.93     10.55 o 
  -3  -4   3      318.99      332.31      4.66 o 
  -2  -4   3      281.23      281.61      3.43 o 
  -1  -4   3      541.38      528.09      5.08 o 
   0  -4   3      726.43      717.80      6.57 o 
   1  -4   3      401.10      391.59      4.24 o 
   2  -4   3       66.17       64.73      1.52 o 
   3  -4   3       90.61       93.44      2.29 o 
   4  -4   3        4.16        4.20      0.78 o 
   5  -4   3       19.97       17.82      1.23 o 
  -7  -3   3       57.10       50.67      2.23 o 
  -6  -3   3      354.34      363.82      5.09 o 
  -5  -3   3      387.59      373.75      4.95 o 
  -4  -3   3      396.36      384.30      4.38 o 
  -3  -3   3      744.83      760.12      6.43 o 
  -2  -3   3     1273.04     1272.03     10.10 o 
  -1  -3   3      465.24      463.71      4.98 o 
   0  -3   3      817.30      792.29      7.92 o 
   1  -3   3        9.30        7.63      0.48 o 
   2  -3   3      424.99      398.31      4.31 o 
   3  -3   3      317.48      315.53      4.38 o 
   4  -3   3      339.58      344.66      4.35 o 
   5  -3   3       81.19       76.41      2.66 o 
   6  -3   3       68.59       71.21      2.77 o 
  -7  -2   3        5.49        3.54      0.83 o 
  -6  -2   3      366.57      361.93      5.79 o 
  -5  -2   3      343.35      338.69      5.29 o 
  -4  -2   3      391.18      420.05      4.20 o 
  -3  -2   3      550.97      551.93      4.73 o 
  -2  -2   3     1488.64     1534.04     12.02 o 
  -1  -2   3     2156.85     2133.26     16.91 o 
   0  -2   3      443.87      429.11      4.54 o 
   1  -2   3      577.08      603.01      5.97 o 
   2  -2   3     1427.47     1424.46     13.17 o 
   3  -2   3      801.15      793.99      7.75 o 
   4  -2   3      638.16      629.47      8.21 o 
   5  -2   3      169.24      178.87      4.24 o 
   6  -2   3      154.35      155.37      3.01 o 
   7  -2   3      171.65      167.29      7.70 o 
  -7  -1   3      256.31      261.92      5.62 o 
  -6  -1   3       89.55       91.09      2.36 o 
  -5  -1   3      332.35      333.65      3.94 o 
  -4  -1   3      390.75      402.86      4.91 o 
  -3  -1   3      453.54      455.64      4.32 o 
  -2  -1   3      901.74      896.72      7.65 o 
  -1  -1   3     2369.62     2377.62     22.30 o 
   0  -1   3     1360.86     1390.10     11.52 o 
   1  -1   3     4672.02     4762.41     53.36 o 
   2  -1   3      533.54      524.40      4.97 o 
   3  -1   3     1410.33     1430.27     12.73 o 
   4  -1   3      418.45      405.86      4.65 o 
   5  -1   3      567.82      568.83      6.41 o 
   6  -1   3      171.94      182.76      3.33 o 
   7  -1   3       88.69       87.79      2.22 o 
   8  -1   3       46.83       46.67      6.50 o 
  -7   0   3      213.76      221.34      4.89 o 
  -6   0   3       33.70       31.65      1.04 o 
  -5   0   3      151.69      153.11      2.30 o 
  -4   0   3      513.81      508.69      5.29 o 
  -3   0   3     1318.41     1335.48     11.14 o 
  -2   0   3      224.41      184.05      2.05 o 
  -1   0   3       57.08       80.28      1.12 o 
   0   0   3     2148.29     2134.67     18.47 o 
   1   0   3     4017.22     3811.61     34.30 o 
   2   0   3     2441.87     2553.06     20.21 o 
   3   0   3      807.51      848.46      7.74 o 
   4   0   3      612.11      639.49      6.11 o 
   5   0   3      943.62      957.35     10.01 o 
   6   0   3      200.76      210.80      3.04 o 
   7   0   3       25.84       29.16      1.53 o 
   8   0   3      131.61      141.94      3.13 o 
  -6   1   3      169.99      168.72      2.59 o 
  -5   1   3       54.56       52.73      1.22 o 
  -4   1   3      241.24      236.23      2.93 o 
  -3   1   3      262.45      255.57      3.21 o 
  -2   1   3      229.18      214.44      2.45 o 
  -1   1   3      436.44      401.52      3.92 o 
   0   1   3     2091.08     2125.50     20.50 o 
   1   1   3      581.00      590.21      5.29 o 
   2   1   3     2911.54     3014.64     23.50 o 
   3   1   3      124.20      105.15      1.47 o 
   4   1   3     1858.53     1939.47     17.01 o 
   5   1   3      691.76      718.48      6.89 o 
   6   1   3      707.82      660.70      7.32 o 
   7   1   3      263.08      257.64      5.17 o 
   8   1   3      122.43      124.39      3.53 o 
  -6   2   3      110.55      103.36      2.65 o 
  -5   2   3       68.49       67.61      1.74 o 
  -4   2   3       92.02       92.89      1.91 o 
  -3   2   3      119.08      122.19      2.45 o 
  -2   2   3     1087.66     1094.62     13.17 o 
  -1   2   3     2859.21     2883.71     35.41 o 
   0   2   3      773.20      741.61      9.39 o 
   1   2   3      404.93      407.00      3.21 o 
   2   2   3       57.43       51.30      1.76 o 
   3   2   3     1941.44     1933.91     20.30 o 
   4   2   3     1333.08     1334.03     10.95 o 
   5   2   3      307.09      305.42      3.03 o 
   6   2   3      481.97      458.58      6.02 o 
   7   2   3      589.12      576.23      6.85 o 
   8   2   3      196.22      193.69      4.48 o 
   9   2   3      111.48      106.37      3.33 o 
  -6   3   3       55.05       54.62      1.96 o 
  -5   3   3      284.66      281.40      4.41 o 
  -4   3   3      246.86      243.24      3.68 o 
  -3   3   3      490.90      484.45      5.84 o 
  -2   3   3      497.04      508.50      5.85 o 
  -1   3   3      430.05      425.45      5.32 o 
   0   3   3      370.57      362.67      4.21 o 
   1   3   3     1256.50     1246.60     10.07 o 
   2   3   3      422.43      429.09      4.58 o 
   3   3   3     1405.45     1411.55     14.81 o 
   4   3   3        2.46        1.32      0.24 o 
   5   3   3      355.12      347.90      4.19 o 
   6   3   3      148.82      161.01      2.48 o 
   7   3   3      413.61      400.93      5.99 o 
   8   3   3      345.86      331.63      5.36 o 
   9   3   3      124.30      133.54      3.92 o 
  -5   4   3      198.02      196.63      4.32 o 
  -4   4   3      192.73      186.45      3.21 o 
  -3   4   3      186.43      179.54      2.95 o 
  -2   4   3      248.31      245.29      3.43 o 
  -1   4   3      368.64      374.57      5.61 o 
   0   4   3      239.72      244.22      2.59 o 
   1   4   3       12.56       10.38      0.36 o 
   2   4   3     1015.19      988.44      7.55 o 
   3   4   3      250.80      241.40      2.86 o 
   4   4   3      350.20      356.89      5.58 o 
   5   4   3      425.13      415.11      5.65 o 
   6   4   3      398.80      405.92      5.75 o 
   7   4   3      173.26      186.81      9.30 o 
   8   4   3      127.86      120.50      4.74 o 
   9   4   3       81.06       88.22      3.02 o 
  -4   5   3       67.87       69.00      2.12 o 
  -3   5   3       64.86       65.29      1.70 o 
  -2   5   3      182.21      181.96      2.92 o 
  -1   5   3      285.19      283.68      3.78 o 
   0   5   3      232.52      231.92      2.61 o 
   1   5   3      125.36      120.14      1.36 o 
   2   5   3      569.28      566.68      4.46 o 
   3   5   3      636.15      658.04      9.05 o 
   4   5   3      944.37      971.40     14.61 o 
   5   5   3      161.47      157.35      2.69 o 
   6   5   3      506.42      500.17      6.84 o 
   7   5   3      172.95      180.16      3.35 o 
   8   5   3       54.46       57.69      2.26 o 
   9   5   3       51.20       44.48      2.08 o 
  -3   6   3       74.90       80.58      3.47 o 
  -2   6   3       34.84       37.26      1.55 o 
  -1   6   3       57.62       62.21      1.35 o 
   0   6   3      566.07      582.14      5.18 o 
   1   6   3     1248.89     1285.47      9.62 o 
   2   6   3      227.76      238.49      2.72 o 
   3   6   3      246.32      257.04      4.35 o 
   4   6   3      236.34      237.62      4.77 o 
   5   6   3      409.10      411.90      7.48 o 
   6   6   3      118.45      116.52      4.54 o 
   7   6   3       79.22       72.69      1.90 o 
   8   6   3       73.36       78.56      2.52 o 
  -2   7   3       56.91       57.31      2.46 o 
  -1   7   3       73.30       76.43      1.93 o 
   0   7   3      150.60      156.66      2.56 o 
   1   7   3      283.28      291.22      4.43 o 
   2   7   3      157.47      157.77      3.24 o 
   3   7   3       97.80       99.32      2.42 o 
   4   7   3      192.56      190.14      3.99 o 
   5   7   3      318.45      310.54      6.14 o 
   6   7   3        3.39        3.40      1.14 o 
   7   7   3       10.90       10.95      0.71 o 
   8   7   3       97.79       92.69      2.31 o 
   0   8   3        0.63        3.20      1.15 o 
   1   8   3        0.31        0.43      0.67 o 
   2   8   3      131.52      134.92      4.32 o 
   3   8   3      111.97      116.83      3.95 o 
   4   8   3       67.79       72.52      3.06 o 
   5   8   3       32.53       29.30      2.03 o 
   6   8   3      165.75      179.43      7.18 o 
   7   8   3      134.59      134.76      5.87 o 
   2   9   3       20.86       22.56      2.02 o 
   3   9   3       48.89       49.14      4.45 o 
   4   9   3       31.04       33.33      2.31 o 
   5   9   3       47.82       48.17      3.69 o 
  -3  -7   4       94.34      100.34      5.65 o 
  -2  -7   4      118.79      118.46      6.04 o 
  -1  -7   4      250.81      238.82      9.08 o 
   0  -7   4      108.70      114.45      5.81 o 
  -5  -6   4       68.63       68.77      2.71 o 
  -4  -6   4      110.36      111.61      2.91 o 
  -3  -6   4      119.63      124.06      2.94 o 
  -2  -6   4      195.16      195.69      3.26 o 
  -1  -6   4      253.71      254.31      5.15 o 
   0  -6   4       69.04       65.01      2.63 o 
   1  -6   4       41.25       42.54      2.01 o 
   2  -6   4       64.34       65.22      3.38 o 
  -6  -5   4       64.95       72.50      3.93 o 
  -5  -5   4      102.42      105.84      3.41 o 
  -4  -5   4      436.58      430.07      6.86 o 
  -3  -5   4      143.30      142.65      3.17 o 
  -2  -5   4       26.23       25.01      1.38 o 
  -1  -5   4        8.86        8.93      0.82 o 
   0  -5   4      220.00      221.95      3.12 o 
   1  -5   4      178.81      174.12      3.42 o 
   2  -5   4      114.24      112.52      2.37 o 
   3  -5   4      108.16      114.20      2.84 o 
   4  -5   4      124.81      128.20      5.21 o 
  -6  -4   4       82.65       84.37      4.27 o 
  -5  -4   4      128.38      132.12      4.00 o 
  -4  -4   4      130.31      134.84      4.34 o 
  -3  -4   4      294.64      293.26      4.40 o 
  -2  -4   4       57.49       59.61      1.33 o 
  -1  -4   4       85.33       82.34      1.38 o 
   0  -4   4      479.81      469.96      5.28 o 
   1  -4   4      352.39      346.29      4.39 o 
   2  -4   4      109.84      104.89      1.68 o 
   3  -4   4      102.99      108.78      2.56 o 
   4  -4   4      330.00      343.31      8.73 o 
   5  -4   4      307.76      311.06      9.15 o 
  -6  -3   4      237.57      240.40      5.31 o 
  -5  -3   4      216.45      232.84      3.66 o 
  -4  -3   4       72.91       82.78      2.41 o 
  -3  -3   4      425.61      433.59      4.54 o 
  -2  -3   4      688.38      666.59      7.08 o 
  -1  -3   4     1481.13     1460.02     14.16 o 
   0  -3   4       61.32       61.40      1.25 o 
   1  -3   4      582.56      578.60      6.65 o 
   2  -3   4      593.78      598.43      6.20 o 
   3  -3   4      241.28      246.22      3.09 o 
   4  -3   4       44.22       47.70      1.22 o 
   5  -3   4      115.44      116.87      2.12 o 
   6  -3   4       71.29       73.87      3.77 o 
  -6  -2   4      303.04      312.14      6.28 o 
  -5  -2   4      529.19      509.77      7.38 o 
  -4  -2   4      538.74      507.93      4.68 o 
  -3  -2   4      127.08      137.93      2.03 o 
  -2  -2   4     1197.89     1180.66      9.54 o 
  -1  -2   4     1343.42     1326.14     10.52 o 
   0  -2   4      742.11      733.31      6.76 o 
   1  -2   4      347.80      347.74      4.27 o 
   2  -2   4      601.45      624.33      6.33 o 
   3  -2   4      449.51      452.34      4.86 o 
   4  -2   4        3.38        2.70      0.38 o 
   5  -2   4        0.95        0.60      0.30 o 
   6  -2   4      221.26      227.79      4.00 o 
   7  -2   4       79.97       85.29      2.52 o 
  -6  -1   4      150.70      152.67      3.33 o 
  -5  -1   4      253.89      239.07      3.59 o 
  -4  -1   4      583.47      549.06      6.46 o 
  -3  -1   4      890.04      893.59      7.91 o 
  -2  -1   4     1333.80     1374.54     10.93 o 
  -1  -1   4      376.10      390.18      3.74 o 
   0  -1   4     2085.76     2022.53     23.30 o 
   1  -1   4       17.05        8.98      0.61 o 
   2  -1   4      357.73      332.19      3.12 o 
   3  -1   4      727.51      733.18      6.91 o 
   4  -1   4      729.39      723.42      7.98 o 
   5  -1   4      145.00      152.99      2.85 o 
   6  -1   4      103.61      106.05      2.38 o 
   7  -1   4      129.01      125.44      4.05 o 
   8  -1   4      123.62      131.80      5.22 o 
  -6   0   4      121.19      122.11      2.39 o 
  -5   0   4      134.06      133.72      2.19 o 
  -4   0   4      290.55      301.00      3.61 o 
  -3   0   4     1528.46     1516.69     15.42 o 
  -2   0   4      690.40      726.15      9.16 o 
  -1   0   4      841.33      850.74      8.13 o 
   0   0   4      555.70      563.69      5.58 o 
   1   0   4     3029.93     3142.17     24.45 o 
   2   0   4     1513.56     1609.52     14.50 o 
   3   0   4      432.59      444.52      4.00 o 
   4   0   4      991.87     1012.64      9.33 o 
   5   0   4      923.60      928.63      9.75 o 
   6   0   4      151.76      153.07      2.46 o 
   7   0   4      305.01      299.72      4.14 o 
   8   0   4       87.65       95.46      4.11 o 
  -6   1   4       89.58       89.99      2.24 o 
  -5   1   4      253.87      260.10      3.40 o 
  -4   1   4      253.26      246.66      3.14 o 
  -3   1   4      177.88      178.69      2.37 o 
  -2   1   4      545.49      534.72      5.33 o 
  -1   1   4     2079.93     2105.25     20.58 o 
   0   1   4      986.25     1006.70     10.11 o 
   1   1   4     4971.02     5062.04     42.71 o 
   2   1   4     1140.50     1183.74      9.49 o 
   3   1   4      884.16      900.64      7.48 o 
   4   1   4      618.97      612.45      5.85 o 
   5   1   4     1096.21     1090.97     10.07 o 
   6   1   4      531.38      537.35      6.16 o 
   7   1   4       99.83      112.28      2.38 o 
   8   1   4       55.27       59.60      2.26 o 
  -6   2   4       22.69       24.31      1.55 o 
  -5   2   4      124.78      123.45      2.53 o 
  -4   2   4      408.15      407.62      5.31 o 
  -3   2   4      155.98      152.74      2.24 o 
  -2   2   4      190.76      180.09      2.19 o 
  -1   2   4      191.19      196.09      2.11 o 
   0   2   4     2252.19     2216.99     19.22 o 
   1   2   4      408.26      377.84      3.63 o 
   2   2   4     1190.36     1196.44     11.58 o 
   3   2   4     2375.01     2431.96     23.35 o 
   4   2   4     1513.85     1510.75     13.37 o 
   5   2   4      450.61      453.22      4.77 o 
   6   2   4      312.22      325.04      4.80 o 
   7   2   4       40.09       47.59      1.93 o 
   8   2   4      237.41      257.30      5.45 o 
   9   2   4      109.52      120.25      3.58 o 
  -5   3   4       12.54       13.82      1.11 o 
  -4   3   4       73.59       73.81      1.82 o 
  -3   3   4      240.83      235.04      3.49 o 
  -2   3   4      104.89      102.68      2.19 o 
  -1   3   4      118.47      107.71      2.67 o 
   0   3   4      919.41      915.22     12.38 o 
   1   3   4      359.37      335.29      3.15 o 
   2   3   4     1227.05     1254.60     10.22 o 
   3   3   4      602.71      625.60      6.31 o 
   4   3   4     1449.82     1556.76     17.86 o 
   5   3   4      553.51      583.59      7.53 o 
   6   3   4      384.43      378.69      5.44 o 
   7   3   4      523.46      492.28      8.37 o 
   8   3   4      211.05      205.48      3.85 o 
   9   3   4      104.45      112.48      3.48 o 
  -5   4   4       22.04       25.94      1.47 o 
  -4   4   4        0.28        0.75      0.41 o 
  -3   4   4       93.38       93.78      2.04 o 
  -2   4   4      522.61      507.23      6.09 o 
  -1   4   4      776.19      756.39      8.23 o 
   0   4   4       31.93       28.59      0.94 o 
   1   4   4      647.17      678.74      6.21 o 
   2   4   4      584.36      606.10      5.57 o 
   3   4   4      594.85      583.90      6.31 o 
   4   4   4      244.65      246.60      3.60 o 
   5   4   4      460.72      443.46      6.02 o 
   6   4   4      567.21      555.09      7.44 o 
   7   4   4      659.01      634.95     15.42 o 
   8   4   4      119.69      109.86      3.13 o 
   9   4   4      152.83      139.17      3.85 o 
  -4   5   4       93.50       93.18      2.57 o 
  -3   5   4       80.46       81.29      2.28 o 
  -2   5   4      219.40      215.53      3.36 o 
  -1   5   4      231.06      231.43      3.34 o 
   0   5   4      115.94      114.52      1.76 o 
   1   5   4      329.31      331.44      3.15 o 
   2   5   4      467.99      474.39      4.78 o 
   3   5   4      498.74      463.80      6.16 o 
   4   5   4        1.73        4.04      1.60 o 
   5   5   4      122.97      119.56      2.21 o 
   6   5   4      324.14      324.09      7.78 o 
   7   5   4      201.45      206.24      4.94 o 
   8   5   4      241.23      237.71      5.06 o 
   9   5   4      123.92      119.30      3.49 o 
  -3   6   4       65.51       71.78      2.80 o 
  -2   6   4       21.99       24.79      1.12 o 
  -1   6   4       63.55       65.46      1.45 o 
   0   6   4      274.17      271.92      3.34 o 
   1   6   4       27.41       28.58      0.92 o 
   2   6   4       68.16       65.56      1.49 o 
   3   6   4       63.68       63.73      1.63 o 
   4   6   4      317.27      316.88      5.98 o 
   5   6   4      261.05      258.30      5.24 o 
   6   6   4      164.15      157.42      3.63 o 
   7   6   4       55.64       56.27      1.63 o 
   8   6   4      134.13      134.85      3.44 o 
   9   6   4       77.16       83.31      3.77 o 
  -2   7   4       32.19       37.59      2.51 o 
  -1   7   4       49.40       50.46      3.52 o 
   0   7   4       78.18       81.58      2.53 o 
   1   7   4       62.22       66.74      1.82 o 
   2   7   4       47.51       47.50      1.34 o 
   3   7   4      145.38      152.48      2.69 o 
   4   7   4      468.55      454.12      8.13 o 
   5   7   4      205.16      194.20      4.48 o 
   6   7   4       91.25       90.57      2.87 o 
   7   7   4      100.45       96.24      4.38 o 
   8   7   4       56.63       54.13      2.82 o 
   2   8   4      147.65      153.73      4.62 o 
   3   8   4      122.56      125.55      4.08 o 
   4   8   4       70.41       66.52      3.29 o 
   5   8   4       93.96       91.79      4.98 o 
   6   8   4       54.65       59.15      2.40 o 
   7   8   4       68.83       70.06      2.72 o 
   2   9   4       68.96       66.84      4.15 o 
   3   9   4       44.60       43.01      2.75 o 
   4   9   4       36.51       39.79      2.42 o 
   5   9   4       50.80       45.67      3.53 o 
   6   9   4       15.24       15.60      2.54 o 
  -3  -6   5      121.44      120.76      3.49 o 
  -2  -6   5      276.09      280.00      5.15 o 
  -1  -6   5       89.95       91.34      3.42 o 
   0  -6   5       18.95       17.48      2.49 o 
   1  -6   5      115.04      120.20      3.64 o 
   2  -6   5      173.96      167.09      6.04 o 
  -5  -5   5      160.56      157.26      4.54 o 
  -4  -5   5      199.00      201.88      5.09 o 
  -3  -5   5      207.67      215.65      4.27 o 
  -2  -5   5       90.72       89.71      2.29 o 
  -1  -5   5      547.65      523.76      6.97 o 
   0  -5   5      485.53      476.58      5.97 o 
   1  -5   5      152.29      151.16      2.46 o 
   2  -5   5       70.11       67.62      2.07 o 
   3  -5   5      102.28       96.08      4.27 o 
  -5  -4   5       53.95       49.17      3.17 o 
  -4  -4   5      346.77      336.82      5.87 o 
  -3  -4   5      266.02      266.32      4.11 o 
  -2  -4   5      193.55      187.73      2.95 o 
  -1  -4   5      408.44      402.86      4.86 o 
   0  -4   5      509.50      500.76      6.16 o 
   1  -4   5      175.50      169.42      3.93 o 
   2  -4   5       87.24       87.64      1.77 o 
   3  -4   5       88.82       89.21      1.63 o 
   4  -4   5      194.22      198.66      4.00 o 
   5  -4   5       29.54       32.91      2.56 o 
  -6  -3   5      177.15      188.51      6.93 o 
  -5  -3   5      156.62      173.39      4.52 o 
  -4  -3   5      374.19      372.96      5.31 o 
  -3  -3   5      194.01      188.78      3.19 o 
  -2  -3   5      274.93      273.95      3.92 o 
  -1  -3   5        2.33        2.45      0.36 o 
   0  -3   5      124.91      129.48      2.26 o 
   1  -3   5      461.53      453.42      6.61 o 
   2  -3   5      386.55      375.56      4.81 o 
   3  -3   5      227.12      227.17      3.04 o 
   4  -3   5      229.67      232.93      3.45 o 
   5  -3   5      145.79      146.41      2.58 o 
   6  -3   5      134.53      136.39      3.09 o 
  -6  -2   5       84.40       82.20      2.89 o 
  -5  -2   5      367.54      376.27      6.00 o 
  -4  -2   5       52.25       62.18      1.83 o 
  -3  -2   5      143.58      151.61      2.09 o 
  -2  -2   5      158.36      166.10      2.13 o 
  -1  -2   5      478.48      478.72      4.85 o 
   0  -2   5      417.95      438.88      4.79 o 
   1  -2   5      283.65      290.61      3.85 o 
   2  -2   5      268.41      254.78      3.91 o 
   3  -2   5      566.58      576.97      6.72 o 
   4  -2   5      376.49      374.91      4.82 o 
   5  -2   5      714.42      691.48      8.08 o 
   6  -2   5      123.01      127.45      2.43 o 
   7  -2   5       71.00       75.53      2.94 o 
  -6  -1   5      161.22      159.03      5.70 o 
  -5  -1   5      101.59      100.35      2.51 o 
  -4  -1   5       88.23       97.23      1.99 o 
  -3  -1   5      534.14      547.67      5.81 o 
  -2  -1   5      578.26      562.18      5.32 o 
  -1  -1   5     1555.27     1560.32     13.25 o 
   0  -1   5      253.30      265.18      4.16 o 
   1  -1   5      493.06      515.71      5.15 o 
   2  -1   5     1056.47     1097.92     11.46 o 
   3  -1   5      622.43      643.13      7.20 o 
   4  -1   5      253.82      252.49      3.43 o 
   5  -1   5      153.39      156.59      2.55 o 
   6  -1   5      129.13      136.11      2.46 o 
   7  -1   5      120.33      112.42      3.16 o 
  -6   0   5      259.57      278.32      7.37 o 
  -5   0   5      120.39      119.64      2.39 o 
  -4   0   5      458.96      454.58      5.68 o 
  -3   0   5      434.04      431.63      5.27 o 
  -2   0   5     1195.82     1174.68     12.17 o 
  -1   0   5      295.93      293.08      3.28 o 
   0   0   5      657.16      670.39      6.42 o 
   1   0   5     1652.29     1680.48     13.43 o 
   2   0   5     1535.17     1613.76     12.89 o 
   3   0   5      141.92      151.01      1.74 o 
   4   0   5       24.39       28.51      0.66 o 
   5   0   5        1.52        2.75      0.65 o 
   6   0   5      464.86      483.85      8.24 o 
   7   0   5      100.47      100.16      5.41 o 
   8   0   5       85.37       84.01      3.88 o 
  -6   1   5       65.89       65.24      1.68 o 
  -5   1   5      264.56      256.70      3.85 o 
  -4   1   5      353.28      332.58      4.01 o 
  -3   1   5      392.42      385.67      4.81 o 
  -2   1   5      791.52      815.69      8.75 o 
  -1   1   5      481.86      478.35      5.40 o 
   0   1   5     1638.80     1558.47     44.87 o 
   1   1   5      298.77      287.08      2.75 o 
   2   1   5      138.86      117.89      1.37 o 
   3   1   5      637.24      663.51      6.25 o 
   4   1   5      578.19      609.23      5.86 o 
   5   1   5      501.60      501.55      9.20 o 
   6   1   5      163.82      167.60      2.59 o 
   7   1   5      147.79      157.53      2.99 o 
   8   1   5      158.29      168.05      7.96 o 
  -5   2   5      143.69      142.28      3.24 o 
  -4   2   5      215.61      213.43      3.35 o 
  -3   2   5      460.61      450.57      4.85 o 
  -2   2   5      134.25      137.42      1.90 o 
  -1   2   5     1206.95     1237.09     12.54 o 
   0   2   5     1133.75     1140.34     11.50 o 
   1   2   5      834.56      809.04      7.38 o 
   2   2   5      264.96      267.12      2.77 o 
   3   2   5     1093.85     1121.28      9.97 o 
   4   2   5     1604.40     1614.42     15.93 o 
   5   2   5     1090.81     1123.59     11.49 o 
   6   2   5       34.69       34.22      1.00 o 
   7   2   5      484.45      477.92      6.78 o 
   8   2   5      207.97      214.71      4.85 o 
   9   2   5       92.30      100.51      3.25 o 
  -5   3   5       47.83       47.27      2.98 o 
  -4   3   5      123.68      125.56      2.57 o 
  -3   3   5      138.44      134.62      2.51 o 
  -2   3   5      241.02      224.16      5.58 o 
  -1   3   5      682.66      671.18      7.45 o 
   0   3   5      686.24      672.90      8.50 o 
   1   3   5     1860.88     1908.18     18.52 o 
   2   3   5      985.90     1015.19      8.98 o 
   3   3   5      511.19      522.57      6.59 o 
   4   3   5     1016.98     1028.00     10.59 o 
   5   3   5      611.64      622.84     10.63 o 
   6   3   5      577.45      586.49      9.32 o 
   7   3   5      152.34      158.02      3.69 o 
   8   3   5      131.05      127.71      3.46 o 
   9   3   5       86.51       86.30      2.45 o 
  -4   4   5       75.73       74.77      2.27 o 
  -3   4   5       76.83       72.21      2.26 o 
  -2   4   5      272.21      263.52      3.82 o 
  -1   4   5       76.45       72.04      1.57 o 
   0   4   5      238.10      233.54      3.16 o 
   1   4   5      238.50      248.66      2.72 o 
   2   4   5     1312.98     1301.42     13.11 o 
   3   4   5     1270.37     1266.25     12.74 o 
   4   4   5      483.70      477.22      6.28 o 
   5   4   5      249.76      238.87      3.73 o 
   6   4   5      594.38      592.97      7.91 o 
   7   4   5       49.87       61.52      1.76 o 
   8   4   5      136.63      144.26      3.69 o 
   9   4   5       88.82       90.84      3.02 o 
  -3   5   5       55.69       55.58      1.67 o 
  -2   5   5       41.45       44.21      1.38 o 
  -1   5   5       65.72       70.57      1.71 o 
   0   5   5      158.23      154.65      2.22 o 
   1   5   5      143.02      142.49      2.04 o 
   2   5   5      495.31      484.43      6.18 o 
   3   5   5      574.48      570.42      8.17 o 
   4   5   5      288.95      297.46      5.63 o 
   5   5   5      389.20      395.61      5.46 o 
   6   5   5      315.04      310.52      4.71 o 
   7   5   5      512.32      503.19      8.63 o 
   8   5   5      107.43      109.28      3.08 o 
   9   5   5       80.17       86.92      3.20 o 
  -3   6   5       25.17       26.55      3.17 o 
  -2   6   5       65.20       68.49      1.85 o 
  -1   6   5      149.99      145.63      2.64 o 
   0   6   5       95.19       93.82      2.45 o 
   1   6   5      306.60      312.63      3.68 o 
   2   6   5      128.02      135.01      2.67 o 
   3   6   5       81.33       83.51      1.98 o 
   4   6   5      196.65      191.72      4.27 o 
   5   6   5      384.02      382.03     12.11 o 
   6   6   5      256.93      260.92      3.99 o 
   7   6   5      325.55      300.61      6.19 o 
   8   6   5      104.78      100.62      2.45 o 
   9   6   5      134.77      140.24      3.78 o 
  -1   7   5       54.96       50.62      2.16 o 
   0   7   5       51.14       57.30      2.23 o 
   1   7   5      113.59      112.89      2.55 o 
   2   7   5      135.70      138.89      2.84 o 
   3   7   5       74.59       78.72      1.82 o 
   4   7   5       44.40       42.04      1.86 o 
   5   7   5       64.03       60.24      2.28 o 
   6   7   5      110.82      106.77      3.21 o 
   7   7   5       31.89       33.03      1.82 o 
   8   7   5      185.28      183.51      3.41 o 
   2   8   5        9.73       12.07      1.26 o 
   3   8   5       56.49       57.61      1.80 o 
   4   8   5       87.67       89.45      2.52 o 
   5   8   5       47.58       50.45      2.18 o 
   6   8   5       40.78       42.28      2.04 o 
   7   8   5       40.63       44.53      2.17 o 
   3   9   5       48.99       53.90      3.72 o 
   4   9   5      115.11      118.79      4.28 o 
   5   9   5       56.42       56.66      7.73 o 
   6   9   5       27.49       31.75      1.98 o 
  -3  -5   6       62.25       55.63      5.13 o 
  -2  -5   6      119.85      118.23      3.56 o 
  -1  -5   6      144.56      138.48      2.94 o 
   0  -5   6      126.49      126.84      2.30 o 
   1  -5   6      120.18      118.49      2.08 o 
   2  -5   6       75.67       71.33      2.74 o 
   3  -5   6       50.19       48.47      3.09 o 
  -4  -4   6       89.81       91.96      3.32 o 
  -3  -4   6      278.17      277.08      4.41 o 
  -2  -4   6      364.35      348.67      5.03 o 
  -1  -4   6      150.28      152.77      3.12 o 
   0  -4   6       52.31       52.25      2.26 o 
   1  -4   6      389.92      378.15      6.23 o 
   2  -4   6      286.14      262.66      3.87 o 
   3  -4   6      252.88      237.03      4.31 o 
   4  -4   6       57.58       59.40      1.79 o 
  -5  -3   6      219.29      210.19      7.42 o 
  -4  -3   6      221.86      232.13      3.98 o 
  -3  -3   6      199.50      199.91      3.49 o 
  -2  -3   6      194.59      193.52      3.24 o 
  -1  -3   6      744.09      748.48      8.82 o 
   0  -3   6      987.69      955.97     10.77 o 
   1  -3   6      339.67      324.09      4.46 o 
   2  -3   6      291.46      281.32      4.01 o 
   3  -3   6      207.28      205.78      3.23 o 
   4  -3   6      111.76      113.50      2.57 o 
   5  -3   6      156.51      153.09      4.07 o 
  -5  -2   6      134.07      131.52      3.61 o 
  -4  -2   6      346.34      357.24      7.39 o 
  -3  -2   6      105.05      110.74      2.06 o 
  -2  -2   6      236.48      242.19      3.30 o 
  -1  -2   6     1161.41     1149.42     11.26 o 
   0  -2   6     1224.11     1197.44     13.02 o 
   1  -2   6       69.66       73.05      1.80 o 
   2  -2   6      170.40      180.84      4.16 o 
   3  -2   6      260.67      271.14      4.30 o 
   4  -2   6      584.79      579.60      6.32 o 
   5  -2   6       37.90       38.04      1.22 o 
   6  -2   6       85.46       87.35      2.74 o 
  -5  -1   6       58.51       60.61      2.30 o 
  -4  -1   6      251.55      248.16      3.77 o 
  -3  -1   6      442.34      425.56      4.89 o 
  -2  -1   6      425.14      425.53      5.48 o 
  -1  -1   6        2.49        2.91      0.61 o 
   0  -1   6       13.04       16.60      1.97 o 
   1  -1   6      837.28      873.67     13.67 o 
   2  -1   6      497.08      523.69      6.11 o 
   3  -1   6      539.83      536.46      7.20 o 
   4  -1   6      411.47      398.03      8.84 o 
   5  -1   6      262.49      261.89      6.55 o 
   6  -1   6      196.07      209.62      4.63 o 
   7  -1   6      170.50      182.43      4.37 o 
  -5   0   6      157.97      160.99      3.30 o 
  -4   0   6       17.74       20.76      0.99 o 
  -3   0   6      335.09      338.23      4.50 o 
  -2   0   6      347.75      336.81      4.44 o 
  -1   0   6       54.96       55.45      1.27 o 
   0   0   6       74.01       84.88      1.68 o 
   1   0   6     1038.06     1083.74      9.80 o 
   2   0   6      739.80      733.46      6.30 o 
   3   0   6      460.81      479.15      7.07 o 
   4   0   6      155.10      158.25      2.91 o 
   5   0   6     1558.26     1549.89     22.57 o 
   6   0   6      460.37      464.94      8.13 o 
   7   0   6      118.13      119.66      3.42 o 
   8   0   6       41.37       37.23      1.88 o 
  -5   1   6      121.11      121.66      2.66 o 
  -4   1   6       88.45       91.68      1.97 o 
  -3   1   6      137.68      144.44      2.48 o 
  -2   1   6      319.50      313.09      4.08 o 
  -1   1   6     1105.79     1094.45     11.38 o 
   0   1   6      620.58      600.98      7.52 o 
   1   1   6      160.77      169.79      2.09 o 
   2   1   6     1335.28     1412.77     11.49 o 
   3   1   6      608.80      649.39      6.18 o 
   4   1   6      446.30      473.50      5.42 o 
   5   1   6      234.48      236.79      3.23 o 
   6   1   6      318.45      319.24      4.18 o 
   7   1   6      153.01      152.74      3.71 o 
  -5   2   6       71.16       75.00      2.35 o 
  -4   2   6      376.41      367.38      5.61 o 
  -3   2   6      187.83      181.00      3.89 o 
  -2   2   6      236.72      233.56      3.21 o 
  -1   2   6      390.89      397.73      4.73 o 
   0   2   6     1058.51     1049.10     10.80 o 
   1   2   6      900.37      892.94      8.22 o 
   2   2   6      526.69      566.47      6.07 o 
   3   2   6      295.57      296.98      3.56 o 
   4   2   6      388.56      401.68      5.35 o 
   5   2   6       24.58       22.00      0.93 o 
   6   2   6      229.67      228.98      3.23 o 
   7   2   6      184.91      189.02      3.52 o 
   8   2   6      165.01      181.19     10.33 o 
  -4   3   6      124.63      125.63      2.68 o 
  -3   3   6      254.45      257.36      3.97 o 
  -2   3   6      317.05      317.34      4.38 o 
  -1   3   6      230.07      226.23      3.76 o 
   0   3   6      660.11      671.58      8.74 o 
   1   3   6      599.99      580.88      6.18 o 
   2   3   6        3.54        2.93      0.48 o 
   3   3   6      387.27      376.49      4.30 o 
   4   3   6      535.71      554.06      6.97 o 
   5   3   6      623.67      639.11      9.76 o 
   6   3   6       53.49       59.35      1.93 o 
   7   3   6      141.38      141.99      3.95 o 
   8   3   6      204.74      207.92      6.52 o 
   9   3   6      135.38      138.49      3.92 o 
  -4   4   6       32.23       34.93      1.69 o 
  -3   4   6      105.05      105.44      2.35 o 
  -2   4   6      206.61      210.98      5.17 o 
  -1   4   6      529.39      526.10      6.64 o 
   0   4   6      238.99      228.37      3.73 o 
   1   4   6      147.41      143.76      2.64 o 
   2   4   6      432.15      403.95      5.44 o 
   3   4   6      795.71      792.19      8.49 o 
   4   4   6      583.21      598.09      5.87 o 
   5   4   6      667.04      659.30      8.58 o 
   6   4   6       96.00       90.20      2.45 o 
   7   4   6      391.84      393.77      7.02 o 
   8   4   6      246.67      233.25      5.06 o 
   9   4   6      105.63       94.84      3.55 o 
  -3   5   6       34.98       32.49      1.53 o 
  -2   5   6       76.31       77.30      2.20 o 
  -1   5   6      236.26      225.43      4.00 o 
   0   5   6      246.52      245.92      3.54 o 
   1   5   6      365.68      369.34      4.20 o 
   2   5   6      774.43      774.90      8.47 o 
   3   5   6      338.90      333.26      4.21 o 
   4   5   6      321.34      316.35      4.80 o 
   5   5   6      159.61      156.24      2.70 o 
   6   5   6      644.62      616.56      8.21 o 
   7   5   6      223.86      220.98      3.87 o 
   8   5   6       88.02       92.96      2.84 o 
   9   5   6       38.42       40.84      2.69 o 
  -2   6   6       44.36       48.58      1.82 o 
  -1   6   6        4.76        5.27      0.63 o 
   0   6   6       83.31       87.98      1.94 o 
   1   6   6      248.78      249.43      3.23 o 
   2   6   6      295.86      296.96      4.03 o 
   3   6   6      242.28      237.46      4.00 o 
   4   6   6      215.53      201.04      3.59 o 
   5   6   6      262.66      251.86      5.33 o 
   6   6   6      356.72      357.16      5.06 o 
   7   6   6       26.58       24.50      1.08 o 
   8   6   6       31.25       32.41      1.36 o 
  -1   7   6        9.60       11.90      0.94 o 
   0   7   6       25.19       25.71      1.15 o 
   1   7   6       71.46       70.21      4.52 o 
   2   7   6       82.36       87.52      2.56 o 
   3   7   6      134.75      135.91      2.88 o 
   4   7   6      141.74      144.00      3.01 o 
   5   7   6      298.36      273.78      5.83 o 
   6   7   6       96.75       95.97      3.08 o 
   7   7   6      152.40      154.57     15.64 o 
   8   7   6       77.15       72.06      1.92 o 
   1   8   6       31.38       35.01      1.86 o 
   2   8   6       42.63       43.45      1.65 o 
   3   8   6       53.81       52.89      1.78 o 
   4   8   6       88.73       93.14      4.84 o 
   5   8   6       84.84       82.69      3.43 o 
   6   8   6       72.54       69.18      2.70 o 
   7   8   6      150.02      144.44      4.18 o 
   3   9   6       33.52       35.22      3.28 o 
   4   9   6       20.51       22.83      2.56 o 
   5   9   6        3.89        5.40      1.05 o 
  -1  -5   7       56.08       52.18      1.96 o 
   0  -5   7       52.04       48.44      2.94 o 
   1  -5   7       40.57       40.99      2.19 o 
  -3  -4   7      394.65      410.47      6.88 o 
  -2  -4   7      224.91      217.49      4.35 o 
  -1  -4   7       17.68       16.62      1.00 o 
   0  -4   7      211.65      204.05      5.04 o 
   1  -4   7      186.17      180.45      3.63 o 
   2  -4   7      139.99      135.76      2.63 o 
   3  -4   7        9.25        9.79      0.85 o 
  -4  -3   7      139.38      141.01      6.40 o 
  -3  -3   7       50.89       46.32      2.29 o 
  -2  -3   7      100.60      100.57      2.28 o 
  -1  -3   7      424.39      432.89      5.87 o 
   0  -3   7      197.87      200.24      3.35 o 
   1  -3   7      231.83      221.29      3.55 o 
   2  -3   7      171.22      162.84      2.89 o 
   3  -3   7      120.23      120.14      2.73 o 
   4  -3   7       91.49       91.24      2.29 o 
   5  -3   7       43.49       38.10      1.75 o 
  -4  -2   7      143.07      148.50      5.86 o 
  -3  -2   7       89.97       88.93      2.14 o 
  -2  -2   7      305.64      310.13      4.10 o 
  -1  -2   7      650.56      675.72      7.31 o 
   0  -2   7      150.46      150.32      2.72 o 
   1  -2   7      265.48      257.50      3.85 o 
   2  -2   7      279.54      267.90      6.00 o 
   3  -2   7      818.58      776.32     10.22 o 
   4  -2   7      234.67      233.88      4.89 o 
   5  -2   7       91.73       88.68      2.79 o 
   6  -2   7       38.82       37.65      1.81 o 
  -4  -1   7      174.73      174.09      4.15 o 
  -3  -1   7      288.19      297.70      4.25 o 
  -2  -1   7      344.18      346.12      6.91 o 
  -1  -1   7      376.18      378.41      6.24 o 
   0  -1   7     1307.97     1290.97     13.78 o 
   1  -1   7      589.96      594.06      7.00 o 
   2  -1   7      590.34      600.30      7.04 o 
   3  -1   7      314.28      303.76      9.33 o 
   4  -1   7      264.00      255.53      5.26 o 
   5  -1   7      233.20      239.61      5.11 o 
   6  -1   7      198.84      198.17      4.61 o 
   7  -1   7       56.43       52.09      2.22 o 
  -4   0   7      107.59      100.41      2.45 o 
  -3   0   7      215.67      218.02      3.93 o 
  -2   0   7      380.05      378.48      4.90 o 
  -1   0   7      691.19      667.80      8.86 o 
   0   0   7      907.72      929.48      9.91 o 
   1   0   7      330.70      337.14      4.37 o 
   2   0   7      551.15      580.25     27.41 o 
   3   0   7      162.68      188.92      3.36 o 
   4   0   7      532.23      515.85      8.43 o 
   5   0   7      188.19      189.17      4.28 o 
   6   0   7      170.16      173.49      4.15 o 
   7   0   7      171.10      173.69      4.30 o 
  -4   1   7      150.08      146.18      3.01 o 
  -3   1   7      273.73      255.01      3.76 o 
  -2   1   7      260.42      256.71      3.65 o 
  -1   1   7       95.13       95.73      1.83 o 
   0   1   7        2.22        2.82      0.53 o 
   1   1   7      656.75      657.63      8.87 o 
   2   1   7      489.65      513.70      5.70 o 
   3   1   7      747.53      784.90      7.45 o 
   4   1   7      340.83      355.90      7.71 o 
   5   1   7      353.09      364.32      5.45 o 
   6   1   7      273.28      278.03      4.57 o 
   7   1   7      321.56      326.69      6.42 o 
   8   1   7      160.94      162.01      6.13 o 
  -4   2   7       83.96       87.51      8.62 o 
  -3   2   7      171.54      168.93      2.71 o 
  -2   2   7       78.94       74.31      1.57 o 
  -1   2   7        7.84       10.50      0.60 o 
   0   2   7      209.83      197.69      3.19 o 
   1   2   7      791.09      793.32      9.00 o 
   2   2   7      278.31      279.76      3.52 o 
   3   2   7      286.48      275.67      3.47 o 
   4   2   7      299.64      303.98      4.40 o 
   5   2   7     1513.90     1577.27     18.24 o 
   6   2   7      699.88      705.65     14.36 o 
   7   2   7      141.08      133.11      2.86 o 
   8   2   7       96.92       99.61      4.61 o 
  -4   3   7       31.17       29.90      3.43 o 
  -3   3   7       42.24       43.62      2.25 o 
  -2   3   7      144.32      142.92      3.39 o 
  -1   3   7      396.37      389.58      7.02 o 
   0   3   7      609.51      612.17      9.76 o 
   1   3   7       88.42       92.05      2.01 o 
   2   3   7      545.77      556.08      6.11 o 
   3   3   7      330.08      335.16      4.05 o 
   4   3   7      713.42      704.20      7.52 o 
   5   3   7      330.87      334.96      4.77 o 
   6   3   7      257.52      271.21      5.23 o 
   7   3   7      106.62      108.74      3.00 o 
   8   3   7      128.86      114.13      3.29 o 
  -3   4   7       43.53       39.19      2.56 o 
  -2   4   7      145.78      143.97      3.18 o 
  -1   4   7      379.02      364.74     12.80 o 
   0   4   7      235.38      228.36      3.90 o 
   1   4   7      166.86      168.20      4.32 o 
   2   4   7      430.16      419.41      5.77 o 
   3   4   7      626.58      633.48      6.77 o 
   4   4   7      225.11      230.05      3.03 o 
   5   4   7       60.26       62.53      1.89 o 
   6   4   7       55.26       52.63      1.83 o 
   7   4   7      322.29      321.03      6.08 o 
   8   4   7      147.21      153.27      8.60 o 
   9   4   7       65.78       62.42      5.20 o 
  -2   5   7       88.12       88.17      2.49 o 
  -1   5   7       94.93       97.70      2.93 o 
   0   5   7      152.99      150.54      3.08 o 
   1   5   7      262.39      266.37      4.33 o 
   2   5   7       29.08       27.30      1.28 o 
   3   5   7      228.13      220.86      3.62 o 
   4   5   7      140.77      141.17      2.85 o 
   5   5   7      206.04      212.53      4.65 o 
   6   5   7       73.54       66.74      1.98 o 
   7   5   7      163.34      159.48      3.69 o 
   8   5   7      116.62      119.99      3.28 o 
  -1   6   7       67.45       67.62      1.87 o 
   0   6   7      111.61      119.45      2.43 o 
   1   6   7      134.78      132.36      2.85 o 
   2   6   7      144.28      143.45      2.56 o 
   3   6   7       83.62       78.47      2.07 o 
   4   6   7      206.68      204.28      3.97 o 
   5   6   7      498.93      498.16      8.97 o 
   6   6   7      158.73      157.03      4.87 o 
   7   6   7       92.43       93.32      2.95 o 
   8   6   7      162.06      142.33      4.60 o 
   0   7   7       67.40       66.13      1.85 o 
   1   7   7      106.10      107.15      2.59 o 
   2   7   7      257.74      247.46      8.63 o 
   3   7   7       91.48       91.55      2.37 o 
   4   7   7       98.40      101.10      2.51 o 
   5   7   7      120.14      108.83      3.35 o 
   6   7   7      287.09      277.93      6.54 o 
   7   7   7       91.94       93.65      5.45 o 
   8   7   7       47.93       49.37      2.35 o 
   1   8   7       45.84       50.22      2.26 o 
   2   8   7       54.48       52.26      1.90 o 
   3   8   7      102.90      100.88      2.63 o 
   4   8   7       91.76       93.47      2.51 o 
   5   8   7       76.74       76.10      2.89 o 
   6   8   7       88.00       85.88      3.11 o 
   7   8   7       29.49       26.70      2.54 o 
  -1  -4   8       67.90       67.44      2.87 o 
   0  -4   8       37.88       36.44      2.02 o 
   1  -4   8      148.51      148.62      3.39 o 
   2  -4   8      108.93      104.31      2.78 o 
  -2  -3   8      285.20      289.05      6.74 o 
  -1  -3   8      158.50      155.37      3.06 o 
   0  -3   8      125.18      126.33      3.85 o 
   1  -3   8       41.65       39.76      1.66 o 
   2  -3   8       85.73       87.99      3.06 o 
   3  -3   8      142.36      141.85      3.26 o 
   4  -3   8      129.41      128.51      3.97 o 
  -3  -2   8      325.07      334.47      9.89 o 
  -2  -2   8      239.12      259.85      4.23 o 
  -1  -2   8       86.23       89.40      1.92 o 
   0  -2   8      394.32      392.89      5.48 o 
   1  -2   8      192.69      196.69      4.23 o 
   2  -2   8      141.08      135.44      4.22 o 
   3  -2   8       84.42       88.19      2.42 o 
   4  -2   8       97.58      104.91      3.04 o 
   5  -2   8       85.32       84.02      4.53 o 
  -3  -1   8      126.12      126.48      3.63 o 
  -2  -1   8       88.70       89.33      2.32 o 
  -1  -1   8      421.98      425.82      7.92 o 
   0  -1   8      205.87      212.95      3.48 o 
   1  -1   8      394.32      411.42      5.40 o 
   2  -1   8      245.43      247.05      4.31 o 
   3  -1   8      164.84      166.21      4.08 o 
   4  -1   8      136.97      141.13      5.16 o 
   5  -1   8      150.35      142.16      3.83 o 
   6  -1   8       17.05       18.15      1.45 o 
  -3   0   8       41.91       40.62      1.37 o 
  -2   0   8      438.49      444.01      9.17 o 
  -1   0   8      663.59      686.91     10.41 o 
   0   0   8       47.02       48.61      2.03 o 
   1   0   8      168.30      167.79      3.94 o 
   2   0   8      589.87      581.34      8.07 o 
   3   0   8     1000.72      985.81     12.59 o 
   4   0   8      349.94      345.12      8.65 o 
   5   0   8      100.87       95.75      2.93 o 
   6   0   8      129.78      126.44      3.53 o 
   7   0   8       54.86       59.03      2.70 o 
  -3   1   8      173.10      169.04      2.95 o 
  -2   1   8      248.79      250.68      3.72 o 
  -1   1   8      178.54      184.03      3.30 o 
   0   1   8      984.99      971.97     10.26 o 
   1   1   8      584.77      588.26      6.61 o 
   2   1   8      739.88      731.71      9.21 o 
   3   1   8      446.34      443.06      7.77 o 
   4   1   8      278.12      276.39      5.45 o 
   5   1   8      194.70      203.85      3.73 o 
   6   1   8      379.50      380.97      5.94 o 
   7   1   8       97.10       91.24      6.74 o 
  -3   2   8      234.29      239.51      3.55 o 
  -2   2   8       69.64       70.10      1.76 o 
  -1   2   8      204.43      207.67      3.50 o 
   0   2   8     1025.88     1031.14     12.52 o 
   1   2   8      783.52      781.06      8.42 o 
   2   2   8      199.08      206.71      2.94 o 
   3   2   8       38.06       41.91      1.10 o 
   4   2   8      477.01      471.99      6.44 o 
   5   2   8      538.28      550.95      7.36 o 
   6   2   8      109.01      123.41      3.21 o 
   7   2   8      176.75      173.92      6.09 o 
   8   2   8      138.20      138.74      8.17 o 
  -3   3   8      114.29      121.57      3.70 o 
  -2   3   8      157.14      154.51      4.02 o 
  -1   3   8      117.08      109.26      3.13 o 
   0   3   8        0.64        1.48      0.55 o 
   1   3   8      286.05      294.15      3.78 o 
   2   3   8      230.46      234.67      3.19 o 
   3   3   8      382.10      391.44      4.71 o 
   4   3   8      393.15      394.66      4.77 o 
   5   3   8      412.84      411.58      5.77 o 
   6   3   8      157.32      168.13      8.35 o 
   7   3   8      256.59      280.33      5.66 o 
   8   3   8      198.80      206.78      5.28 o 
  -2   4   8       76.72       77.05      2.84 o 
  -1   4   8       46.99       45.83      3.02 o 
   0   4   8       29.83       28.63      1.65 o 
   1   4   8       79.50       80.08      2.06 o 
   2   4   8      248.81      241.34      3.97 o 
   3   4   8      381.86      383.56      4.56 o 
   4   4   8      215.10      223.66      3.08 o 
   5   4   8      472.25      470.45      7.81 o 
   6   4   8      746.50      722.70     11.36 o 
   7   4   8      207.49      206.10      4.53 o 
   8   4   8      146.73      150.26      4.96 o 
  -2   5   8       25.22       23.28      1.76 o 
  -1   5   8      118.43      117.13      2.92 o 
   0   5   8      273.93      270.49      4.68 o 
   1   5   8       38.40       37.07      1.44 o 
   2   5   8      171.64      176.25      3.30 o 
   3   5   8      274.28      266.48      4.29 o 
   4   5   8      338.47      344.77      6.33 o 
   5   5   8      150.39      157.18      3.21 o 
   6   5   8      203.64      193.56      6.49 o 
   7   5   8      156.37      138.45      3.42 o 
   8   5   8      101.25      100.66      2.99 o 
  -1   6   8       76.69       77.12      3.90 o 
   0   6   8       67.10       64.41      3.12 o 
   1   6   8      120.41      126.91      2.90 o 
   2   6   8      176.95      175.09      3.42 o 
   3   6   8      204.74      205.48      4.59 o 
   4   6   8       76.59       74.34      2.47 o 
   5   6   8        0.74        1.42      0.79 o 
   6   6   8        7.97        9.08      1.49 o 
   7   6   8      184.32      179.34      3.77 o 
   8   6   8       66.91       58.99      2.09 o 
   1   7   8       95.45       96.68      2.58 o 
   2   7   8       39.66       44.61      2.06 o 
   3   7   8       27.89       29.83      1.44 o 
   4   7   8       27.64       28.23      1.41 o 
   5   7   8      102.35      100.91      3.33 o 
   6   7   8       65.24       66.15      2.69 o 
   7   7   8       36.98       40.57      2.16 o 
   2   8   8       18.75       21.41      1.69 o 
   3   8   8       13.29       14.83      1.21 o 
   4   8   8       87.38       88.80      2.93 o 
   5   8   8      194.80      197.41      6.96 o 
   6   8   8       76.53       67.93      2.81 o 
   0  -3   9      169.34      174.32      3.92 o 
   1  -3   9      199.63      211.32      5.13 o 
   2  -3   9      107.59      100.71      3.17 o 
  -1  -2   9       70.32       73.18      2.27 o 
   0  -2   9      171.12      169.71      3.79 o 
   1  -2   9      180.19      176.24      3.84 o 
   2  -2   9      145.31      146.12      3.42 o 
   3  -2   9       77.80       73.39      2.33 o 
   4  -2   9      132.62      131.61      4.43 o 
  -2  -1   9      329.19      346.19      9.17 o 
  -1  -1   9      198.08      195.59      4.05 o 
   0  -1   9      145.57      139.62      3.81 o 
   1  -1   9       71.42       68.55      2.11 o 
   2  -1   9      104.05      108.70      4.18 o 
   3  -1   9      147.85      153.60      5.35 o 
   4  -1   9      262.14      255.11      5.70 o 
   5  -1   9      111.00      111.12      3.45 o 
  -2   0   9      440.78      456.36      8.53 o 
  -1   0   9      205.53      208.90      6.92 o 
   0   0   9      122.56      119.03      3.83 o 
   1   0   9      143.12      146.17      3.80 o 
   2   0   9      251.53      240.94      7.04 o 
   3   0   9      287.82      317.13     10.24 o 
   4   0   9       48.23       61.45      2.73 o 
   5   0   9      114.81      114.78      3.44 o 
   6   0   9      123.55      117.75      4.69 o 
  -2   1   9       41.45       39.39      1.48 o 
  -1   1   9      231.96      240.98      5.26 o 
   0   1   9      190.18      186.08      3.39 o 
   1   1   9      326.37      320.10      6.26 o 
   2   1   9      320.00      306.19      6.06 o 
   3   1   9      193.42      194.66      6.94 o 
   4   1   9       96.23      101.53      2.98 o 
   5   1   9      181.29      174.28      4.77 o 
   6   1   9       38.19       29.96      1.41 o 
   7   1   9      138.03      138.53      6.58 o 
  -2   2   9      124.25      121.18      3.30 o 
  -1   2   9      212.34      215.97      6.73 o 
   0   2   9      146.12      148.95      2.52 o 
   1   2   9      209.03      208.85      4.16 o 
   2   2   9      345.24      347.92      4.51 o 
   3   2   9      397.85      383.62      4.78 o 
   4   2   9      577.29      544.27      9.29 o 
   5   2   9      178.66      178.59      4.15 o 
   6   2   9      174.03      179.19      4.25 o 
   7   2   9       26.28       23.34      2.26 o 
  -2   3   9      141.80      151.16      4.99 o 
  -1   3   9       94.92       90.85      2.95 o 
   0   3   9      429.75      414.19      5.06 o 
   1   3   9      441.13      436.64      5.60 o 
   2   3   9      397.82      397.44      4.91 o 
   3   3   9      332.55      333.84      4.29 o 
   4   3   9      277.77      272.26      3.71 o 
   5   3   9      224.40      217.39      3.73 o 
   6   3   9      312.67      326.80     18.97 o 
   7   3   9       81.54       83.04      3.86 o 
   8   3   9       98.34       96.15      4.49 o 
  -1   4   9      144.42      148.59      4.06 o 
   0   4   9      467.01      453.34      6.79 o 
   1   4   9      359.17      359.53      5.61 o 
   2   4   9       90.93       89.00      2.20 o 
   3   4   9      104.00      107.44      1.89 o 
   4   4   9      231.33      242.04      3.38 o 
   5   4   9      360.56      358.80      6.45 o 
   6   4   9       49.55       46.57      3.94 o 
   7   4   9      184.75      184.00      4.29 o 
   8   4   9      124.45      133.42      3.68 o 
  -1   5   9       63.40       68.27      2.44 o 
   0   5   9        5.93        7.58      0.89 o 
   1   5   9       45.83       46.55      1.69 o 
   2   5   9      100.54       99.60      2.45 o 
   3   5   9      197.92      193.72      3.60 o 
   4   5   9      254.37      252.07      5.24 o 
   5   5   9      145.36      147.93      2.66 o 
   6   5   9       76.24       74.43      2.61 o 
   7   5   9      193.18      182.24      4.13 o 
   8   5   9      194.45      189.67      6.35 o 
   0   6   9        0.24        0.27      0.53 o 
   1   6   9       18.33       18.68      1.29 o 
   2   6   9      166.55      171.00      4.78 o 
   3   6   9      135.42      144.12      3.84 o 
   4   6   9       52.83       49.95      2.10 o 
   5   6   9      138.81      135.35      3.62 o 
   6   6   9      556.00      556.34     13.61 o 
   7   6   9      184.72      191.41      3.95 o 
   2   7   9       53.33       50.39      2.32 o 
   3   7   9       78.10       75.38      4.94 o 
   4   7   9       72.06       75.48      2.73 o 
   5   7   9      113.51      106.20      3.26 o 
   6   7   9      159.16      144.92      5.63 o 
   7   7   9       88.26       94.42      4.48 o 
   4   8   9       62.15       68.61      2.69 o 
   5   8   9        6.68        8.25      1.01 o 
   0  -1  10      183.77      186.48      4.10 o 
   1  -1  10      246.81      255.41      5.86 o 
   2  -1  10      163.22      171.58      4.59 o 
   3  -1  10      141.19      133.63      8.51 o 
   4  -1  10       59.91       55.90      2.49 o 
  -1   0  10       94.55       95.05      3.18 o 
   0   0  10      116.16      119.08      3.55 o 
   1   0  10       61.43       52.02      2.39 o 
   2   0  10      310.15      307.18      6.48 o 
   3   0  10      161.75      165.08      4.34 o 
   4   0  10      152.50      157.22      3.52 o 
   5   0  10       65.87       69.12      5.55 o 
  -1   1  10      157.07      166.60      4.24 o 
   0   1  10      109.73      107.80      3.22 o 
   1   1  10       90.90       90.01      7.88 o 
   2   1  10       96.85       98.63      3.04 o 
   3   1  10      149.18      151.57      3.98 o 
   4   1  10      261.97      249.41      7.01 o 
   5   1  10      113.93      116.06      3.44 o 
   6   1  10      280.80      315.26      6.66 o 
  -1   2  10       91.64       90.56      1.99 o 
   0   2  10       62.80       63.88      1.61 o 
   1   2  10      251.84      246.13      4.17 o 
   2   2  10      158.06      156.24      3.85 o 
   3   2  10      174.86      178.12      7.10 o 
   4   2  10       33.06       37.33      1.76 o 
   5   2  10      196.75      187.95      4.46 o 
   6   2  10      131.25      135.63      3.72 o 
  -1   3  10       88.18       88.86      2.54 o 
   0   3  10      129.05      135.17      3.47 o 
   1   3  10      180.22      178.45      2.84 o 
   2   3  10      238.69      240.57      4.43 o 
   3   3  10       94.11       92.60      1.90 o 
   4   3  10       67.75       74.59      1.70 o 
   5   3  10      179.91      164.38      6.52 o 
   6   3  10       62.21       59.20      3.20 o 
   7   3  10       80.24       72.76      3.75 o 
   0   4  10      153.07      158.46      3.49 o 
   1   4  10       38.88       38.40      1.56 o 
   2   4  10       91.61       85.28      2.28 o 
   3   4  10      236.76      223.02      3.23 o 
   4   4  10      557.00      558.57      6.56 o 
   5   4  10      124.04      126.26      3.22 o 
   6   4  10       97.91       89.22      3.41 o 
   7   4  10       23.51       15.58      1.30 o 
   1   5  10      175.89      175.63      3.70 o 
   2   5  10      132.27      133.62      3.05 o 
   3   5  10      258.54      258.46      4.52 o 
   4   5  10      215.83      211.04      4.82 o 
   5   5  10      105.81      110.38      2.24 o 
   6   5  10      119.46      125.28      5.54 o 
   7   5  10      105.03      100.11      2.92 o 
   2   6  10      111.06      117.82      2.95 o 
   3   6  10       52.19       55.59      2.38 o 
   4   6  10       31.51       30.46      1.85 o 
   5   6  10      142.63      134.36      3.76 o 
   6   6  10       62.11       62.10      3.52 o 
   4   7  10       57.26       61.61      5.54 o 
   5   7  10       62.01       61.01      3.09 o 
   1   1  11      206.40      211.23      5.08 o 
   2   1  11      190.14      201.86      4.92 o 
   3   1  11      161.08      144.40      4.03 o 
   4   1  11       78.97       72.93      2.78 o 
   1   2  11       81.87       75.90      3.37 o 
   2   2  11      316.21      300.91      6.22 o 
   3   2  11      101.72      109.53      3.29 o 
   4   2  11       98.89       86.86      3.24 o 
   5   2  11       83.70       79.46      4.53 o 
   1   3  11       85.73       88.18      1.91 o 
   2   3  11       62.76       60.16      1.77 o 
   3   3  11       75.93       83.16      2.63 o 
   4   3  11      148.16      145.68      3.75 o 
   5   3  11      144.57      132.32      3.61 o 
   2   4  11       31.92       33.70      2.57 o 
   3   4  11      103.53      104.49      2.01 o 
   4   4  11       71.03       74.86      1.73 o 
   5   4  11      128.94      147.36      4.69 o 
   6   4  11       72.36       74.27      3.43 o 
   3   5  11       65.27       65.83      2.22 o 
   4   5  11       63.73       62.39      2.47 o 
   5   5  11       63.59       62.00      2.47 o 
                                                 
